# Supplementary material for: Silver Nanoparticles Stable to Oxidation and Silver Ion Release Show Size-Dependent Toxicity In Vivo
Source: Nanomaterials (Basel). 2021 Jun 8;11(6):1516. doi: 10.3390/nano11061516 (PMC8230025; doi:10.3390/nano11061516)
Supplement: Supplementary file 1 [file nanomaterials-11-01516-s001.zip]

Archive with 1 entries (1 files):
- nanomaterials-1225632-supplementary.pdf
